# Supplementary material for: Unsaturated Long-Chain Fatty Acids Activate Resident Macrophages and Stem Cells in a Human Skeletal Muscle Tissue Model
Source: Biology (Basel). 2023 Aug 9;12(8):1111. doi: 10.3390/biology12081111 (PMC10452335; doi:10.3390/biology12081111)
Supplement: Supplementary file 1 [file biology-12-01111-s001.zip]

Archive with 1 entries (1 files):
- biology-2502564-supplementary.pdf
